# Supplementary material for: MP-Net: Deep learning-based segmentation for fluorescence microscopy images of microplastics isolated from clams
Source: PLoS One. 2022 Jun 15;17(6):e0269449. doi: 10.1371/journal.pone.0269449 (PMC9200300; doi:10.1371/journal.pone.0269449)
Supplement: S1 Table — (XLSX) [file pone.0269449.s006.xlsx]

## Sheet: Supplementary Table 1
Model	Bartlett test		Student's t-test
	Statistics	P-value	Statistics	P-value
MP VAT*	276.239	4.95725e-62	-3.88464	0.00108596
MP VAT 2.0*	275.383	7.61684e-62	-3.9053	0.00103709
C-VAT*	273.6	1.86362e-61	-3.73089	0.00152972
U-Net (1)	2.79824	0.094368	-1.10212	0.277724
U-Net (2)	3.9676	0.0463839	0.357891	0.722937
U-Net (3)	2.30881	0.128643	0.131215	0.896336
U-Net (4)	4.77949	0.0288006	0.474655	0.63858
TTA U-Net (3)	4.68698	0.030392	0.519344	0.607442
TTA U-Net (4)	3.60495	0.0576077	0.372779	0.711499
FCN	0.00096496	0.975219	-0.319137	0.751467
DeepLabv3	1.20671	0.271984	0.105363	0.916673
Nested U-Net	0.112888	0.736879	-0.594444	0.555933
Supplementary Table 1. Student's t-test was performed for the mean positive pixels count (i.e., pixels that represent microplastics in the mask) of images in the test set between ground truth and predicted masks from each model. The model with significant P-value (< 0.05) for Student's t-test are marked with an asterisk. These models indicate that the mean positive pixels count is significantly d…

## Sheet: Supplementary Table 2
Confusion Matrix	One-way ANOVA
	Statistics	P-value
Mean TP	1.52291	0.124675
Mean FP*	12.1102	1.2418e-17
Mean TN*	3.77622	5.79942e-05
Mean FN	1.29662	0.227701
Supplementary Table 2. The mean of each elements in the confusion matrix (i.e., TP, FP, TN, and FN) were compared between 12 models, which are MP VAT, MP VAT2.0, C-VAT, U-Net (1), U-Net (2), U-Net (3), U-Net (4), TTA U-Net (3), TTA U-Net (4), FCN, DeepLabv3, and Nested U-Net, through one-way ANOVA. TP denotes true positives, FP denotes false positives, TN denotes true negatives, and FN denotes fa…

## Sheet: Supplementary Table 3
	MP VAT	MP VAT 2.0	C-VAT	U-Net (1)	U-Net (2)	U-Net (3)	U-Net (4)	TTA U-Net (3)	TTA U-Net (4)	FCN	DeepLabv3	Nested U-Net
MP VAT	1
MP VAT 2.0	1	1
C-VAT	1	1	1
U-Net (1)	0.0278194	0.0262126	0.0432801	1
U-Net (2)	0.027791	0.0261851	0.0432331	1	1
U-Net (3)	0.0277938	0.0261878	0.0432377	1	1	1
U-Net (4)	0.027789	0.0261832	0.0432298	1	1	1	1
TTA U-Net (3)	0.0277883	0.0261825	0.0432286	1	1	1	1	1
TTA U-Net (4)	0.0277893	0.0261835	0.0432302	1	1	1	1	1	1
FCN	0.0278016	0.0261953	0.0432506	1	1	1	1	1	1	1
DeepLabv3	0.0277942	0.0261882	0.0432384	1	1	1	1	1	1	1	1
Nested U-Net	0.0278035	0.0261972	0.0432538	1	1	1	1	1	1	1	1	1
Supplementary Table 3. The P-values of post-hoc analysis of mean FP through bonferroni-corrected t-test between 12 models are depcited above. A signficant (i.e., P-value < 0.05) result indicates that the mean FP between two models is different.

## Sheet: Supplementary Table 4
	MP VAT	MP VAT 2.0	C-VAT	U-Net (1)	U-Net (2)	U-Net (3)	U-Net (4)	TTA U-Net (3)	TTA U-Net (4)	FCN	DeepLabv3	Nested U-Net
MP VAT	1
MP VAT 2.0	1	1
C-VAT	1	1	1
U-Net (1)	0.0275027	0.0346055	0.108241	1
U-Net (2)	0.0274708	0.0345657	0.108125	1	1
U-Net (3)	0.0274744	0.0345703	0.108138	1	1	1
U-Net (4)	0.0274675	0.0345616	0.108113	1	1	1	1
TTA U-Net (3)	0.0274664	0.0345603	0.108109	1	1	1	1	1
TTA U-Net (4)	0.0274668	0.0345608	0.108111	1	1	1	1	1	1
FCN	0.0274724	0.034568	0.108135	1	1	1	1	1	1	1
DeepLabv3	0.0274645	0.0345582	0.108107	1	1	1	1	1	1	1	1
Nested U-Net	0.0274825	0.0345804	0.108169	1	1	1	1	1	1	1	1	1
Supplementary Table 4. The P-values of post-hoc analysis of mean TN through bonferroni-corrected t-test between 12 models are depcited above. A signficant (i.e., P-value < 0.05) result indicates that the mean TN between two models is different.
